# Supplementary material for: Genetic Evidence for a Link Between Glycolysis and DNA Replication
Source: PLoS One. 2007 May 16;2(5):e447. doi: 10.1371/journal.pone.0000447 (PMC1866360; doi:10.1371/journal.pone.0000447)
Supplement: Table S2 — (0.03 MB XLS) [file pone.0000447.s002.xls]

## Sheet: Feuil1
Supplementary Table 2
Bacillus Functional Analysis
	Strain	Interupted gene	Proximal glycolytic gene	Source
JP (pykAJP) mapping	BFS2404	yseD	pykA pfk	European collection of B. subtilis mutants
	BFS2416	ysaA	pykA pfk	European collection of B. subtilis mutants
	BFS39	ytxB	pykA pfk	European collection of B. subtilis mutants
	BFS38	ytcG	pykA pfk	European collection of B. subtilis mutants
	BFS33	ytbE	pykA pfk	European collection of B. subtilis mutants
	BFS30	mutM	pykA pfk	European collection of B. subtilis mutants
	BFS93	ytvI	pykA pfk	European collection of B. subtilis mutants
	BFS91	ytsJ	pykA pfk	European collection of B. subtilis mutants
	BFS66	ytqI	pykA pfk	European collection of B. subtilis mutants
	BFS67	ytoI	pykA pfk	European collection of B. subtilis mutants
	BFS68	ytnM	pykA pfk	European collection of B. subtilis mutants
	BFS70	ytnJ	pykA pfk	European collection of B. subtilis mutants
	BFS73	ytkK	pykA pfk	European collection of B. subtilis mutants
sup8 (pgm8) maping	BFS2496	yvsG	operon gapA	European collection of B. subtilis mutants
	BFS1071	yvgP	operon gapA	European collection of B. subtilis mutants
	BFS1117	yvgW	operon gapA	European collection of B. subtilis mutants
	BFS1059	yvaB	operon gapA	European collection of B. subtilis mutants
	BFS1061	yvaF	operon gapA	European collection of B. subtilis mutants
	BFS1062	yvaM	operon gapA	European collection of B. subtilis mutants
	BFS1068	yvaW	operon gapA	European collection of B. subtilis mutants
	BFS1075	yvbF	operon gapA	European collection of B. subtilis mutants
	BFS1077	yvbI	operon gapA	European collection of B. subtilis mutants
	BFS1078	yvbJ	operon gapA	European collection of B. subtilis mutants
	BFS1079	yvbK	operon gapA	European collection of B. subtilis mutants
	BFS1080	yvbQ	operon gapA	European collection of B. subtilis mutants
Other suppressor mapping	BFS1232	ylaM	pycA	European collection of B. subtilis mutants
	BFS3232	ylbC	pycA	European collection of B. subtilis mutants
	BFS1245	ywjE	fbaA	European collection of B. subtilis mutants
	BFS1246	ywjF	fbaA	European collection of B. subtilis mutants
	BFS1414	yugN	pgi	European collection of B. subtilis mutants
	BFS1416	yugI	pgi	European collection of B. subtilis mutants
	BFS1861	ykvS	ptsG	European collection of B. subtilis mutants
	BFS2237	ykyA	pdhA pdhB pdhC pdhD	European collection of B. subtilis mutants
	BFS2242	yktA	pdhA pdhB pdhC pdhD	European collection of B. subtilis mutants
	BFS35	ytcD	gapB	European collection of B. subtilis mutants
	BFS37	ytcF	gapB	European collection of B. subtilis mutants
	YFJFd	yfjF	acoA acoB acoC acoL acoR	European collection of B. subtilis mutants
	YFJLd	yfjL	acoA acoB acoC acoL acoR	European collection of B. subtilis mutants
