# Supplementary material for: Genetic Evidence for a Link Between Glycolysis and DNA Replication
Source: PLoS One. 2007 May 16;2(5):e447. doi: 10.1371/journal.pone.0000447 (PMC1866360; doi:10.1371/journal.pone.0000447)
Supplement: Table S3 — (0.05 MB XLS) [file pone.0000447.s003.xls]

## Sheet: Feuil1
Strains constructed in this work
Name	Context	Genotype	Main phenotypes
DGRM1	TF8A	dnaE2.2-pmr trpC2	Ts PmR
DGRM2	TF8A	dnaE2.4-pmr trpC2	Ts PmR
DGRM3	TF8A	dnaE2.6-pmr trpC2	Ts PmR
DGRM4	TF8A	dnaE2.10-pmr trpC2	Ts PmR
DGRM5	TF8A	dnaE2.4-pmr pgkEP trpC2	Tr PmR Pgk-
DGRM6	TF8A	dnaE2.4-pmr pgmIP trpC2	Tr PmR Pgm-
DGRM7	TF8A	dnaE2.4-pmr pykAJP trpC2	Tr PmR PykA-
DGRM8	TF8A	dnaE2.4-pmr enoLP trpC2	Tr PmR Eno-
DGRM9	TF8A	dnaE2.6-pmr pgm8 trpC2	Tr PmR Pgm-
DGRM10	TF8A	dnaE2.10-pmr pgm25 trpC2	Tr PmR Pgm-
DGRM11	TF8A	dnaE2.10-pmr pgk34 trpC2	Tr PmR Pgk-
DGRM12	TF8A	ts6	Ts
DGRM13	TF8A	dnaH51	Ts
DGRM14	TF8A	ptsG::cat trpC2	PtsG- CmR
DGRM15	TF8A	pgi::spc trpC2	Pgi- SpR
DGRM16	TF8A	gapA'::[pMUTIN II] trpC2	GapA- EmR
DGRM17	TF8A	gapA'::[pMUTIN II D(lacZ-ery)::kan] trpC2	GapA- KmR
DGRM18	TF8A	pgkEP araE::spc trpC2	Pgk- SpR
DGRM19	TF8A	pgk34 araE::spc trpC2	Pgk- SpR
DGRM20	TF8A	pgmIP araE::spc trpC2	Pgm- SpR
DGRM21	TF8A	pgm8 araE::spc trpC2	Pgm- SpR
DGRM22	TF8A	pgm25 araE::spc trpC2	Pgm- SpR
DGRM23	TF8A	enoLP araE:spc trpC2	Eno- SpR
DGRM24	TF8A	pykAJP ery trpC2	PykA- EmR
DGRM25	TF8A	pykA::spc trpC2	PykA- SpR
DGRM26	TF8A	pykA'::[pMUTIN II Pspac-pykA] trpC2	pykA expressed from Pspac-I
DGRM27	TF8A	DpdhB::neo trpC2	PdhB- KmR
DGRM28	TF8A	DpdhC::neo trpC2	PdhC- KmR
DGRM29	TF8A	DpdhD::neo trpC2	PdhD- KmR
DGRM30	TF8A	pta::aphA3 trpC2	Pta- KmR
DGRM32	TF8A	DcitC::spc trpC2	CitC- SpR
DGRM33	TF8A	DcitH::spc trpC2	CitH- SpR
DGRM34	TF8A	zwf::ery trpC2	Zwf- EmR
DGRM35	TF8A	pps::ery trpC2	Pps- EmR
DGRM36	TF8A	DgapB::[pMUTIN II] trpC2	GapB- EmR
DGRM37	TF8A	pckA::spc trpC2	PckA- SpR
DGRM38	TF8A	pycA::ery trpC2	PycA- EmR
DGRM39	TF8A	dnaE2.2-pmr ptsG::cat trpC2	Ts PtsG- PmR CmR
DGRM40	TF8A	dnaE2.2-pmr pgi::spc trpC2	Ts Pgi- PmR SpR
DGRM41	TF8A	dnaE2.2-pmr pfk-1 trpC2	Ts Pfk- PmR
DGRM42	TF8A	dnaE2.2-pmr gapA'::[pMUTIN II] trpC2	Tr GapA- PmR EmR
DGRM43	TF8A	dnaE2.2-pmr pgkEP araE::spc trpC2	Tr Pgk- PmR SpR
DGRM44	TF8A	dnaE2.2-pmr pgm8 araE::spc trpC2	Tr Pgm- PmR SpR
DGRM45	TF8A	dnaE2.2-pmr pykA::spc trpC2	Tr PykA- PmR SpR
DGRM46	TF8A	dnaE2.2-pmr DpdhB::kan trpC2	Ts PdhB- PmR KnR
DGRM47	TF8A	dnaE2.2-pmr DpdhC::kan trpC2	Ts PdhC- PmR KnR
DGRM48	TF8A	dnaE2.2-pmr DpdhD::kan trpC2	Ts PdhD- PmR KnR
DGRM49	TF8A	dnaE2.2-pmr pta::aphA3 trpC2	Ts Pta- PmR KmR
DGRM51	TF8A	dnaE2.2-pmr DcitC::spc trpC2	Ts CitC- PmR SpR
DGRM52	TF8A	dnaE2.2-pmr DcitH::spc trpC2	Ts CitH- PmR SpR
DGRM53	TF8A	dnaE2.2-pmr DgapB::ery trpC2	Ts GapB- PmR EmR
DGRM54	TF8A	dnaE2.2-pmr pckA::spc trpC2	Ts PckA- PmR SpR
DGRM55	TF8A	dnaE2.2-pmr pps::ery trpC2	Ts Pps- PmR EmR
DGRM56	TF8A	dnaE2.2-pmr yvkC::ery trpC2	Ts YvkC- PmR EmR
DGRM57	TF8A	dnaE2.2-pmr pycA::ery trpC2	Ts PycA- PmR EmR
DGRM58	TF8A	dnaE2.4-pmr ptsG::cat trpC2	Ts PtsG- PmR CmR
DGRM59	TF8A	dnaE2.4-pmr pgi::spc trpC2	Ts Pgi- PmR SpR
DGRM60	TF8A	dnaE2.4-pmr gapA'::[pMUTIN II] trpC2	Tr GapA- PmR EmR
DGRM61	TF8A	dnaE2.4-pmr pgkEP araE::spc trpC2	Tr Pgk- PmR SpR
DGRM62	TF8A	dnaE2.4-pmr pgmIP araE::spc trpC2	Tr Pgm- PmR SpR
DGRM63	TF8A	dnaE2.4-pmr pgm8 araE::spc trpC2	Tr Pgm- PmR SpR
DGRM64	TF8A	dnaE2.4-pmr enoLP araE::spc trpC2	Tr Eno- PmR SpR
DGRM65	TF8A	dnaE2.4-pmr pykAJP ery trpC2	Tr PykA- PmR EmR
DGRM66	TF8A	dnaE2.4-pmr pykA::spc trpC2	Tr PykA- PmR SpR
DGRM67	TF8A	dnaE2.4-pmr DpdhB::kan trpC2	Ts PdhB- PmR KnR
DGRM68	TF8A	dnaE2.4-pmr DpdhC::kan trpC2	Ts PdhC- PmR KnR
DGRM69	TF8A	dnaE2.4-pmr DpdhD::kan trpC2	Ts PdhD- PmR KnR
DGRM70	TF8A	dnaE2.4-pmr pta::aphA3 trpC2	Ts Pta- PmR KmR
DGRM72	TF8A	dnaE2.4-pmr DcitC::spc trpC2	Ts CitC- PmR SpR
DGRM73	TF8A	dnaE2.4-pmr DcitH::spc trpC2	Ts CitH- PmR SpR
DGRM74	TF8A	dnaE2.4-pmr DgapB::ery trpC2	Ts GapB- PmR EmR
DGRM75	TF8A	dnaE2.4-pmr pckA::spc trpC2	Ts PckA- PmR SpR
DGRM76	TF8A	dnaE2.4-pmr pps::ery trpC2	Ts Pps- PmR EmR
DGRM77	TF8A	dnaE2.4-pmr yvkC::ery trpC2	Ts YvkC- PmR EmR
DGRM78	TF8A	dnaE2.4-pmr pycA::ery trpC2	Ts PycA- PmR EmR
DGRM79	TF8A	dnaE2.6-pmr ptsG::cat trpC2	Ts PtsG- PmR CmR
DGRM80	TF8A	dnaE2.6-pmr pgi::spc trpC2	Ts Pgi- PmR SpR
DGRM81	TF8A	dnaE2.6-pmr gapA'::[pMUTIN II] trpC2	Tr GapA- PmR EmR
DGRM82	TF8A	dnaE2.6-pmr pgkEP araE::spc trpC2	Tr Pgk- PmR SpR
DGRM83	TF8A	dnaE2.6-pmr pgm8 araE::spc trpC2	Tr Pgm- PmR SpR
DGRM84	TF8A	dnaE2.6-pmr pykA::spc trpC2	Tr PykA- PmR SpR
DGRM85	TF8A	dnaE2.6-pmr DpdhB::kan trpC2	Ts PdhB- PmR KnR
DGRM86	TF8A	dnaE2.6-pmr DpdhC::kan trpC2	Ts PdhC- PmR KnR
DGRM87	TF8A	dnaE2.6-pmr DpdhD::kan trpC2	Ts PdhD- PmR KnR
DGRM88	TF8A	dnaE2.6-pmr pta::aphA3 trpC2	Ts Pta- PmR KmR
DGRM90	TF8A	dnaE2.6-pmr DcitC::spc trpC2	Ts CitC- PmR SpR
DGRM91	TF8A	dnaE2.6-pmr DcitH::spc trpC2	Ts CitH- PmR SpR
DGRM92	TF8A	dnaE2.6-pmr zwf::ery trpC2	Ts Zwf- EmR
DGRM93	TF8A	dnaE2.6-pmr DgapB::ery trpC2	Ts GapB- PmR EmR
DGRM94	TF8A	dnaE2.6-pmr pckA::spc trpC2	Ts PckA- PmR SpR
DGRM95	TF8A	dnaE2.6-pmr pps::ery trpC2	Ts Pps- PmR EmR
DGRM96	TF8A	dnaE2.6-pmr yvkC::ery trpC2	Ts YvkC- PmR EmR
DGRM97	TF8A	dnaE2.6-pmr pycA::ery trpC2	Ts PycA- PmR EmR
DGRM98	TF8A	dnaE2.10-pmr ptsG::cat trpC2	Ts PtsG- PmR CmR
DGRM99	TF8A	dnaE2.10-pmr pgi::spc trpC2	Ts Pgi- PmR SpR
DGRM100	TF8A	dnaE2.10-pmr pfk-1 trpC2	Ts Pfk- PmR
DGRM101	TF8A	dnaE2.10-pmr gapA'::[pMUTIN II] trpC2	Tr GapA- PmR EmR
DGRM102	TF8A	dnaE2.10-pmr pgk34 araE::spc trpC2	Tr Pgk- PmR SpR
DGRM103	TF8A	dnaE2.10-pmr pgkEP araE::spc trpC2	Tr Pgk- PmR SpR
DGRM104	TF8A	dnaE2.10-pmr pgm8 araE::spc trpC2	Tr Pgm- PmR SpR
DGRM105	TF8A	dnaE2.10-pmr pgm24 araE::spc trpC2	Tr Pgm- PmR SpR
DGRM106	TF8A	dnaE2.10-pmr pykA::spc trpC2	Tr PykA- PmR SpR
DGRM107	TF8A	dnaE2.10-pmr DpdhB::kan trpC2	Ts PdhB- PmR KnR
DGRM108	TF8A	dnaE2.10-pmr DpdhC::kan trpC2	Ts PdhC- PmR KnR
DGRM109	TF8A	dnaE2.10-pmr DpdhD::kan trpC2	Ts PdhD- PmR KnR
DGRM110	TF8A	dnaE2.10-pmr pta::aphA3 trpC2	Ts Pta- PmR KmR
DGRM112	TF8A	dnaE2.10-pmr DcitH::spc trpC2	Ts CitH- PmR SpR
DGRM113	160	ts1 pykA::spc trp3	FtsZTs PykA- SpR
DGRM114	168	div104 pykA::spc trpC2 thyA thyB	DivIBTs PykA- SpR
DGRM115	168	dnaB19 pgi::spc metC livA1	Ts Pgi- SpR
DGRM116	168	dnaB19 gapA'::[pMUTIN II] metC livA1	Ts GapA- EmR
DGRM117	168	dnaB19 pgkEP araE::spc metC livA1	Ts Pgk- SpR
DGRM118	168	dnaB19 pgm8 araE::spc metC livA1	Ts Pgm- SpR
DGRM119	168	dnaB19 pykA::spc metC livA1	Ts PykA- SpR
DGRM120	168	dnaB19 pta::aphA3 metC livA1	Ts Pta- KmR
DGRM121	168	dnaB19 DcitH::spc metC livA1	Ts CitH- SpR
DGRM122	168	dnaB19 pckA::spc metC livA1	Ts PckA- SpR
DGRM123	168	dnaB37 pgi::spc metC livA1	Ts Pgi- SpR
DGRM124	168	dnaB37 gapA'::[pMUTIN II] metC livA1	Ts GapA- EmR
DGRM125	168	dnaB37 pgkEP araE::spc metC livA1	Ts Pgk- SpR
DGRM126	168	dnaB37 pgm8 araE::spc metC livA1	Ts Pgm- SpR
DGRM127	168	dnaB37 pykA::spc metC livA1	Ts PykA- SpR
DGRM128	168	dnaB37 pta::aphA3 metC livA1	Ts Pta- KmR
DGRM129	168	dnaB37 DcitH::spc metC livA1	Ts CitH- SpR
DGRM130	168	dnaB37 pckA::spc metC livA1	Ts PckA- SpR
DGRM131	168	dnaD23 pgi::spc metC lys21	Ts Pgi- SpR
DGRM132	168	dnaD23 gapA'::[pMUTIN II] metC lys21	Ts GapA- EmR
DGRM133	168	dnaD23 pgkEP araE::spc metC lys21	Ts Pgk- SpR
DGRM134	168	dnaD23 pgm8 araE::spc metC lys21	Ts Pgm- SpR
DGRM135	168	dnaD23 pykA::spc metC lys21	Ts PykA- SpR
DGRM136	168	dnaD23 pta::aphA3 metC lys21	Ts Pta- KmR
DGRM137	168	dnaD23 DcitH::spc metC lys21	Ts CitH- SpR
DGRM138	168	dnaD23 DgapB::ery metC lys21	Ts GapB- EmR
DGRM139	168	dnaD23 pckA::spc metC lys21	Ts PckA- SpR
DGRM140	168	dnaI2 pgi::spc metC livA1	Ts Pgi- SpR
DGRM141	168	dnaI2 gapA'::[pMUTIN II] metC livA1	Ts GapA- EmR
DGRM142	168	dnaI2 pgkEP araE::spc metC livA1	Ts Pgk- SpR
DGRM143	168	dnaI2 pgm8 araE::spc metC livA1	Ts Pgm- SpR
DGRM144	168	dnaI2 pykA::spc metC livA1	Ts PykA- SpR
DGRM145	168	dnaI2 pta::aphA3 metC livA1	Ts Pta- KmR
DGRM146	168	dnaI2 DcitH::spc metC livA1	Ts CitH- SpR
DGRM147	168	dnaI2 pckA::spc metC livA1	Ts PckA- SpR
DGRM148	168	dnaP (dnaF69) pgi::spc trpC2	Ts Pgi- SpR
DGRM149	168	dnaP (dnaF69) gapA'::[pMUTIN II] trpC2	Ts GapA- EmR
DGRM150	168	dnaP (dnaF69) pgkEP araE::spc trpC2	Tr Pgk- SpR
DGRM151	168	dnaP (dnaF69) pgm8 araE::spc trpC2	Tr Pgm- SpR
DGRM152	168	dnaP (dnaF69) pykA::spc trpC2	Tr PykA- SpR
DGRM153	168	dnaP (dnaF69) pta::aphA3 trpC2	Ts Pta- KmR
DGRM155	168	dnaP (dnaF69) DcitH::spc trpC2	Ts CitH- SpR
DGRM156	168	dnaP (dnaF69) DgapB::ery trpC2	Ts GapB- EmR
DGRM157	168	dnaF33 pgi::spc metC ilvA1	Ts Pgi- SpR
DGRM158	168	dnaF33 gapA'::[pMUTIN II] metC ilvA1	Ts GapA- EmR
DGRM159	168	dnaF33 pgkEP araE::spc metC ilvA1	Tr Pgk- SpR
DGRM160	168	dnaF33 pykA::spc metC ilvA1	Ts PykA- SpR
DGRM162	168	dnaF33 DcitH::spc metC ilvA1	Ts CitH- SpR
DGRM163	168	dnaF33 DgapB::ery metC ilvA1	Ts GapB- EmR
DGRM164	TF8A	ts6 pgi::spc	Ts Pgi- SpR
DGRM165	TF8A	ts6 gapA'::[pMUTIN II]	Ts GapA- EmR
DGRM166	TF8A	ts6 pgkEP araE::spc	Ts Pgk- SpR
DGRM167	TF8A	ts6 pgm8 araE::spc	Ts Pgm- SpR
DGRM168	TF8A	ts6 pykA::spc	Ts PykA- SpR
DGRM170	TF8A	ts6 DcitH::spc	Ts CitH- SpR
DGRM171	TF8A	ts6 DgapB::ery	Ts GapB- EmR
DGRM172	168	dnaC14 ptsG::cat metC lys2	Ts PtsG- CmR
DGRM173	168	dnaC14 pgi::spc metC lys2	Ts Pgi- SpR
DGRM174	168	dnaC14 gapA'::[pMUTIN II] metC lys2	Ts GapA- EmR
DGRM175	168	dnaC14 pgkEP araE::spc metC lys2	Tr Pgk- SpR
DGRM176	168	dnaC14 pgm8 araE::spc metC lys2	Ts Pgm- SpR
DGRM177	168	dnaC14 pykA::spc metC lys2	Tr PykA- SpR
DGRM178	168	dnaC14 pta::aphA3 metC lys2	Ts Pta- KmR
DGRM180	168	dnaC14 DcitH::spc metC lys2	Ts CitH- SpR
DGRM181	168	dnaC14 DgapB::ery metC lys2	Ts GapB- EmR
DGRM182	168	dnaC30 pgi::spc ilvA1 metB5	Ts Pgi- SpR
DGRM183	168	dnaC30 gapA'::[pMUTIN II] ilvA1 metB5	Ts GapA- EmR
DGRM184	168	dnaC30 pgkEP araE::spc ilvA1 metB5	Tr Pgk- SpR
DGRM185	168	dnaC30 pykA::spc ilvA1 metB5	Tr PykA- SpR
DGRM186	168	dnaC30 pta::aphA3 ilvA1 metB5	Ts Pta- KmR
DGRM188	168	dnaC30 DcitH::spc ilvA1 metB5	Ts CitH- SpR
DGRM189	168	dnaC30 DgapB::ery ilvA1 metB5	Ts GapB- EmR
DGRM190	TF8A	dnaC8133 pgi::spc thy leu8	Ts Pgi- SpR
DGRM191	TF8A	dnaC8133 gapA'::[pMUTIN II] thy leu8	Ts GapA- EmR
DGRM192	TF8A	dnaC8133 pgkEP araE::spc thy leu8	Tr Pgk- SpR
DGRM193	TF8A	dnaC8133 pgm8 araE::spc thy leu8	Ts Pgm- SpR
DGRM194	TF8A	dnaC8133 pykA::spc thy leu8	Tr PykA- SpR
DGRM195	TF8A	dnaC8133 pta::aphA3 thy leu8	Ts Pta- KmR
DGRM197	TF8A	dnaC8133 DcitH::spc thy leu8	Ts CitH- SpR
DGRM198	168	dnaE20 pgi::spc metC ilvA1	Ts Pgi- SpR
DGRM199	168	dnaE20 gapA'::[pMUTIN II] metC ilvA1	Ts GapA- EmR
DGRM200	168	dnaE20 pgkEP araE::spc metC ilvA1	Tr Pgk- SpR
DGRM201	168	dnaE20 pgm8 araE::spc metC ilvA1	Tr Pgm- SpR
DGRM202	168	dnaE20 pykA::spc metC ilvA1	Tr PykA- SpR
DGRM203	168	dnaE20 pta::aphA3 metC ilvA1	Ts Pta- KmR
DGRM205	168	dnaE20 DcitH::spc metC ilvA1	Ts CitH- SpR
DGRM206	168	dnaX8132 pgi::spc hisA1 thr5	Ts Pgi- SpR
DGRM207	168	dnaX8132 gapA'::[pMUTIN II] hisA1 thr5	Ts GapA- EmR
DGRM208	168	dnaX8132 pgkEP araE::spc hisA1 thr5	Tr Pgk- SpR
DGRM209	168	dnaX8132 pgm8 araE::spc hisA1 thr5	Tr Pgm- SpR
DGRM210	168	dnaX8132 pykA::spc hisA1 thr5	Ts PykA- SpR
DGRM211	168	dnaX8132 pta::aphA3 hisA1 thr5	Ts Pta- KmR
DGRM212	168	dnaX8132 DcitH::spc hisA1 thr5	Ts CitH- SpR
DGRM213	TF8A	dnaH51 pgi::spc	Ts Pgi- SpR
DGRM214	TF8A	dnaH51 gapA'::[pMUTIN II]	Ts GapA- EmR
DGRM215	TF8A	dnaH51 pgkEP araE::spc	Tr Pgk- SpR
DGRM216	TF8A	dnaH51 pgm8 araE::spc	Ts Pgm- SpR
DGRM217	TF8A	dnaH51 pykA::spc	Ts PykA- SpR
DGRM218	TF8A	dnaH51 pta::aphA3	Ts Pta- KmR
DGRM219	TF8A	dnaH51 DcitH::spc	Ts CitH- SpR
DGRM220	TF8A	dnaH51 pckA::spc	Ts PckA- SpR
DGRM221	168	dnaG5 pgi::spc metC lys21	Ts Pgi- SpR
DGRM222	168	dnaG5 gapA'::[pMUTIN II] metC lys21	Ts GapA- EmR
DGRM223	168	dnaG5 pgkEP araE::spc metC lys21	Ts Pgk- SpR
DGRM224	168	dnaG5 pgm8 araE::spc metC lys21	Ts Pgm- SpR
DGRM225	168	dnaG5 pykA::spc metC lys21	Ts PykA- SpR
DGRM226	168	dnaG5 pta::aphA3 metC lys21	Ts Pta- KmR
DGRM227	168	dnaG5 DcitH::spc metC lys21	Ts CitH- SpR
DGRM228	168	dnaG5 DgapB::ery metC lys21	Ts GapB- EmR
DGRM229	168	dnaG5 pckA::spc metC lys21	Ts PckA- SpR
DGRM230	TF8A	dnaE2.2::[pMUTIN II MCS PdnaE::lacZ] trpC2	Ts EmR dnaE2.2 expressed from Pspac-I
DGRM231	TF8A	dnaE2.4::[pMUTIN II MCS PdnaE::lacZ] trpC2	Ts EmR dnaE2.4 expressed from Pspac-I
DGRM232	TF8A	dnaE2.6::[pMUTIN II MCS PdnaE::lacZ] trpC2	Ts EmR dnaE2.6 expressed from Pspac-I
DGRM233	TF8A	dnaE2.2::[pMUTIN II MCS PdnaE::lacZ] trpC2 pykA::spc	Tr EmR dnaE2.2 expressed from Pspac-I PykA-
DGRM234	TF8A	dnaE2.4::[pMUTIN II MCS PdnaE::lacZ] trpC2 pykA::spc	Tr EmR dnaE2.4 expressed from Pspac-I PykA-
DGRM235	TF8A	dnaE2.6::[pMUTIN II MCS PdnaE::lacZ] trpC2 pykA::spc	Tr EmR dnaE2.6 expressed from Pspac-I PykA-
DGRM239	168CA	amyE'::pSF114(PgapB'::lacZ-cat) pgi::spc trpC2	Pgi- Promoter gapB::lacZ CmR SpR
DGRM240	168CA	amyE'::pSF114(PgapB'::lacZ-cat) pykA::spc trpC2	PykA- Promoter gapB::lacZ CmR SpR
DGRM241	168CA	amyE'::pSF114(PgapB'::lacZ-cat) pdhC::kan trpC2	PdhC- Promoter gapB::lacZ CmR KmR
DGRM242	TF8A	lacA::[ery Pxyl-gapA xylR] trpC2	gapA constitutif and gapA expressed from Pxyl EmR
DGRM243	TF8A	lacA::[ery Pxyl-pgk xylR] trpC2	pgk constitutif and pgk expressed from Pxyl EmR
DGRM244	TF8A	lacA::[ery Pxyl-pgm xylR] trpC2	pgm constitutif and pgm expressed from Pxyl EmR
DGRM245	TF8A	lacA::[ery Pxyl-eno xylR] trpC2	eno constitutif and enoexpressed from Pxyl EmR
DGRM246	TF8A	lacA::[ery Pxyl-pykA xylR] trpC2	pykA constitutif and pykA expressed from Pxyl EmR
DGRM247	TF8A	gapA'::[pMUTIN II D(lacZ-ery)::kan] lacA::[ery Pxyl-gapA xylR] trpC2	gapA expressed from Pxyl EmR
DGRM248	TF8A	pgkEP araE::spc lacA::[ery Pxyl-pgk xylR] trpC2	pgk expressed from Pxyl EmR
DGRM249	TF8A	pgm8 araE::spc lacA::[ery Pxyl-pgm xylR] trpC2	pgm expressed from Pxyl EmR
DGRM250	TF8A	enoLP araE:spc lacA::[ery Pxyl-eno xylR] trpC2	enoexpressed from Pxyl EmR
DGRM251	TF8A	pykA::spc lacA::[ery Pxyl-pykA xylR] trpC2	pykA expressed from Pxyl EmR
DGRM252	TF8A	dnaE2.4-pmr pgm8 araE::spc lacA::[ery Pxyl-pgm xylR] trpC2	Ts/Tr pgm expressed from Pxyl EmR PmR
DGRM253	TF8A	dnaE2.4-pmr enoLP araE:spc lacA::[ery Pxyl-eno xylR] trpC2	Ts/Tr eno expressed from Pxyl EmR PmR
DGRM254	TF8A	dnaE2.4-pmr pykA::spc lacA::[ery Pxyl-pykA xylR] trpC2	Ts/Tr pykA expressed from Pxyl EmR PmR
DGRM255	TF8A	dnaE2.6-pmr gapA'::[pMUTIN II D(lacZ-ery)::kan] lacA::[ery Pxyl-gapA xylR] trpC2	Ts/Tr gapA expressed from Pxyl EmR PmR
DGRM256	TF8A	dnaE2.6-pmr pgkEP araE::spc lacA::[ery Pxyl-pgk xylR] trpC2	Ts/Tr pgk expressed from Pxyl EmR PmR
DGRM257	TF8A	dnaE2.6-pmr pgm8 araE::spc lacA::[ery Pxyl-pgm xylR] trpC2	Ts/Tr pgm expressed from Pxyl EmR PmR
DGRM258	TF8A	dnaE2.6-pmr enoLP araE:spc lacA::[ery Pxyl-eno xylR] trpC2	Ts/Tr eno expressed from Pxyl EmR PmR
DGRM259	TF8A	dnaE2.6-pmr pykA::spc lacA::[ery Pxyl-pykA xylR] trpC2	Ts/Tr pykA expressed from Pxyl EmR PmR
DGRM260	TF8A	dnaE2.2-pmr pykA'::[pMUTIN II Pspac-pykA] trpC2	Ts/Tr pykA expressed from Pspac-I EmR PmR
DGRM261	TF8A	dnaE2.4-pmr pykA'::[pMUTIN II Pspac-pykA] trpC2	Ts/Tr pykA expressed from Pspac-I EmR PmR
DGRM262	TF8A	dnaE2.6-pmr pykA'::[pMUTIN II Pspac-pykA] trpC2	Ts/Tr pykA expressed from Pspac-I EmR PmR
DGRM263	TF8A	dnaC30 pykA'::[pMUTIN II Pspac-pykA] trpC2	Ts/Tr pykA expressed from Pspac-I EmR
DGRM264	TF8A	dnaC8133 pykA'::[pMUTIN II Pspac-pykA] trpC2	Ts/Tr pykA expressed from Pspac-I EmR
DGRM265	TF8A	dnaG20 pykA'::[pMUTIN II Pspac-pykA] trpC2	Ts/Tr pykA expressed from Pspac-I EmR
DGRM266	TF8A	dnaC8133	Ts
DGRM285	168CA	pgkEP araE::spc amyE'::pSF114(PgapB'::lacZ-cat) trpC2	Pgk- Promoter gapB::lacZ CmR SpR
DGRM289	168CA	gapA'::[pMUTIN II] amyE'::pSF114(PgapB'::lacZ-cat) trpC2	GapAA- Promoter gapB::lacZ CmR EmR
DGRM304	TF8A	dnaE2.2::[pMUTIN II MCS PdnaE::lacZ] dnaE3'SPA::neo trpC2	Ts DnaE2.2-SPA expressed from Pspac-I EmR KmR
DGRM305	TF8A	dnaE2.4::[pMUTIN II MCS PdnaE::lacZ] dnaE3'SPA::neo trpC2	Ts DnaE2.4-SPA expressed from Pspac-I EmR KmR
DGRM306	TF8A	dnaE2.6::[pMUTIN II MCS PdnaE::lacZ] dnaE3'SPA::neo trpC2	Ts DnaE2.6-SPA expressed from Pspac-I EmR KmR
DGRM308	TF8A	dnaE2.2::[pMUTIN II MCS PdnaE::lacZ] dnaE3'SPA::neo pykA::spc trpC2	Tr DnaE2.2-SPA expressed from Pspac-I PykA- EmR KmR SpR
DGRM309	TF8A	dnaE2.4::[pMUTIN II MCS PdnaE::lacZ] dnaE3'SPA::neo pykA::spc trpC2	Tr DnaE2.4-SPA expressed from Pspac-I PykA- EmR KmR SpR
DGRM310	TF8A	dnaE2.6::[pMUTIN II MCS PdnaE::lacZ] dnaE3'SPA::neo pykA::spc trpC2	Tr DnaE2.6-SPA expressed from Pspac-I PykA- EmR KmR SpR
DGRM322	168	dnaE::[pMUTIN II MCS PdnaE::lacZ] pykA::spc trpC2	PdnaE::lacZ dnaE expressed from Pspac-I PykA- EmR SpR
DGRM323	168	polC::[pMUTIN II MCS PpolC::lacZ] pykA::spc trpC2	PpolC::lacZ polC expressed from Pspac-I PykA-EmR SpR
DGRM324	168	dnaC::[pMUTIN II MCS PdnaC::lacZ] pykA::spc trpC2	PdnaC::lacZ dnaC expressed from Pspac-I PykA- EmR SpR
